# Supplementary material for: Effect of Far-Red Light and Nutrient Solution Formulas on Calendula Production in a Plant Factory
Source: Biology (Basel). 2025 Jun 18;14(6):716. doi: 10.3390/biology14060716 (PMC12189887; doi:10.3390/biology14060716)
Supplement: Supplementary file 1 [file biology-14-00716-s001.zip]

Archive with 1 entries (1 files):
- biology-3688668-supplementary.pdf
